# Supplementary material for: Infectiousness of Leishmania major to Phlebotomus papatasi: differences between natural reservoir host Meriones shawi and laboratory model BALB/c mice
Source: PLoS Negl Trop Dis. 2025 Jun 16;19(6):e0013183. doi: 10.1371/journal.pntd.0013183 (PMC12201674; doi:10.1371/journal.pntd.0013183)
Supplement: S1 Table — (XLSX) [file pntd.0013183.s002.xlsx]

## Sheet: List3
Numbers of amastigotes in different zones of pinnae of M. shawi inoculated with L. major
Week p.i.	Rodent species	Rodent ID	Category	Zone	No. In zones	No. In whole pinna
16	M. shawi	H-I	Symptomatic	swelling	8090000	8296000
16	M. shawi	H-I	Symptomatic	intact	206000
16	M. shawi	LP-I	Symptomatic	intact	45600	3425600
16	M. shawi	LP-I	Symptomatic	lesion margin	1030000
16	M. shawi	LP-I	Symptomatic	lesion cetre	2350000
16	M. shawi	PP-I	Asymptomatic		21300	21300
25	M. shawi	2*	Symptomatic	lesion margin	3920000000	3920000000
25	M. shawi	3	Symptomatic	intact	65900	140600
25	M. shawi	3	Symptomatic	lesion margin	25200
25	M. shawi	3	Symptomatic	lesion cetre	49500
25	M. shawi	4	Symptomatic	intact	0	742002230
25	M. shawi	4	Symptomatic	lesion margin	742000000
25	M. shawi	4	Symptomatic	lesion cetre	2230
25	M. shawi	5	Symptomatic	intact	0	10810
25	M. shawi	5	Symptomatic	lesion margin	6800
25	M. shawi	5	Symptomatic	lesion cetre	4010
25	M. shawi	6*	Symptomatic	lesion margin	47800000	47800000
25	M. shawi	7	Symptomatic	intact	6850	393850
25	M. shawi	7	Symptomatic	lesion margin	62000
25	M. shawi	7	Symptomatic	lesion cetre	325000
30	M. shawi	1	Symptomatic	intact	6820	21946820
30	M. shawi	1	Symptomatic	lesion margin	1640000
30	M. shawi	1	Symptomatic	lesion cetre	20300000
30	M. shawi	2	Symptomatic	intact	1880	586380
30	M. shawi	2	Symptomatic	lesion margin	69500
30	M. shawi	2	Symptomatic	lesion cetre	515000
25	M. shawi	3	Symptomatic	intact	620	176420
25	M. shawi	3	Symptomatic	lesion margin	43800
25	M. shawi	3	Symptomatic	lesion cetre	132000
25	M. shawi	4	Symptomatic	intact	300	24302300
25	M. shawi	4	Symptomatic	lesion margin	402000
25	M. shawi	4	Symptomatic	lesion cetre	23900000
25	M. shawi	5	Symptomatic	swelling	37000	37421
25	M. shawi	5	Symptomatic	intact	421
30	M. shawi	6	Symptomatic	intact	0	1829000
30	M. shawi	6	Symptomatic	lesion margin	1150000
30	M. shawi	6	Symptomatic	lesion cetre	679000
30	M. shawi	7	Symptomatic	lesion cetre	73800000	98098000
30	M. shawi	7	Symptomatic	lesion margin	24200000
30	M. shawi	7	Symptomatic	intact	98000
30	M. shawi	8	Symptomatic	lesion cetre	51800	54540
30	M. shawi	8	Symptomatic	lesion margin	2740
30	M. shawi	8	Symptomatic	intact	0
30	M. shawi	9	Symptomatic	lesion cetre	32200	55200
30	M. shawi	9	Symptomatic	lesion margin	23000
30	M. shawi	9	Symptomatic	intact	0
20	M. shawi	10	Symptomatic	swelling	112000	114470
20	M. shawi	10	Symptomatic	intact	2470
15	M. shawi	11	Asymptomatic		2660000	2660000
30	M. shawi	12	Symptomatic	lesion cetre	4400000	4679800
30	M. shawi	12	Symptomatic	lesion margin	244000
30	M. shawi	12	Symptomatic	intact	35800
30	M. shawi	13	Symptomatic	lesion cetre	127000000	167700292
30	M. shawi	13	Symptomatic	lesion margin	40700000
30	M. shawi	13	Symptomatic	intact	292
30	M. shawi	14	Symptomatic	lesion cetre	97200	132272
30	M. shawi	14	Symptomatic	lesion margin	34800
30	M. shawi	14	Symptomatic	intact	272
30	M. shawi	15	Symptomatic	lesion cetre	5450	7460
30	M. shawi	15	Symptomatic	lesion margin	2010
30	M. shawi	15	Symptomatic	intact	0
30	M. shawi	16	Asymptomatic		1560	1560
30	M. shawi	17	Symptomatic	swelling	335000	335344
30	M. shawi	17	Symptomatic	intact	344
30	M. shawi	18	Symptomatic	lesion cetre	34600000000	34600132700
30	M. shawi	18	Symptomatic	lesion margin	120000
30	M. shawi	18	Symptomatic	intact	12700
30	M. shawi	19	Symptomatic	swelling	706	706
30	M. shawi	19	Symptomatic	intact	0
7	BALB/c mouse	1	Symptomatic	lesion cetre	6040000	6995700
7	BALB/c mouse	1	Symptomatic	lesion margin	955600
7	BALB/c mouse	1	Symptomatic	intact	100
10	BALB/c mouse	2	Symptomatic	lesion cetre	4988000	10395080
10	BALB/c mouse	2	Symptomatic	lesion margin	5406000
10	BALB/c mouse	2	Symptomatic	intact	1080
10	BALB/c mouse	3	Symptomatic	lesion cetre	5411200	6638220
10	BALB/c mouse	3	Symptomatic	lesion margin	1219600
10	BALB/c mouse	3	Symptomatic	intact	7420
10	BALB/c mouse	4	Symptomatic	lesion cetre	4149000	7647020
10	BALB/c mouse	4	Symptomatic	lesion margin	3497700
10	BALB/c mouse	4	Symptomatic	intact	320
11	BALB/c mouse	5	Symptomatic	lesion cetre	2058500	2076300
11	BALB/c mouse	5	Symptomatic	lesion margin	16600
11	BALB/c mouse	5	Symptomatic	intact	1200
*, animals where it was impossible to distinguish the zones on the pinna
