# Supplementary material for: Infectiousness of Leishmania major to Phlebotomus papatasi: differences between natural reservoir host Meriones shawi and laboratory model BALB/c mice
Source: PLoS Negl Trop Dis. 2025 Jun 16;19(6):e0013183. doi: 10.1371/journal.pntd.0013183 (PMC12201674; doi:10.1371/journal.pntd.0013183)
Supplement: S2 Table — (XLSX) [file pntd.0013183.s003.xlsx]

## Sheet: List1
Numbers of amastigotes in microbiopsies taken at bite sites of Phlebotomus papatasi on Meriones shawi.
Week p.i.	Rodent species	Rodent ID	Category	Zone	No. of amastigotes per MB	Sand fly infection
16	M. shawi	LZ	Symptomatic	Lesion margin	20	Positive
16	M. shawi	LZ	Symptomatic	Lesion margin	4	Positive
16	M. shawi	LZ	Symptomatic	Lesion margin	30	Negative
16	M. shawi	LZ	Symptomatic	Intact skin	8	Negative
16	M. shawi	LZ	Symptomatic	Intact skin	0	Negative
16	M. shawi	LP	Symptomatic	Intact skin	10	Positive
16	M. shawi	LP	Symptomatic	Intact skin	6	ND
16	M. shawi	LP	Symptomatic	Lesion margin	9	ND
16	M. shawi	LP	Symptomatic	Intact skin	5	ND
16	M. shawi	LP	Symptomatic	Lesion margin	5000	ND
16	M. shawi	LP	Symptomatic	Intact skin	0	Negative
16	M. shawi	H	Symptomatic	Intact skin	7	ND
16	M. shawi	H	Symptomatic	Lesion margin	7	Negative
16	M. shawi	H	Symptomatic	Intact skin	5	ND
16	M. shawi	H	Symptomatic	3	15	Negative
16	M. shawi	H	Symptomatic	3	0	ND
16	M. shawi	H	Symptomatic	Lesion margin	9	Negative
16	M. shawi	PP	Asymptomatic	Intact skin	0	ND
16	M. shawi	PP	Asymptomatic	3	0	ND
16	M. shawi	PP	Asymptomatic	3	0	Negative
16	M. shawi	PP	Asymptomatic	3	0	ND
16	M. shawi	PP	Asymptomatic	3	0	ND
16	M. shawi	PP	Asymptomatic	3	0	ND
25	M. shawi	M3	Symptomatic	Lesion margin	100	Negative
25	M. shawi	M3	Symptomatic	Lesion margin	10	Positive
25	M. shawi	M3	Symptomatic	Lesion margin	10	Positive
25	M. shawi	M3	Symptomatic	Lesion margin	10	Positive
25	M. shawi	M3	Symptomatic	Lesion margin	10	Negative
25	M. shawi	M3	Symptomatic	Lesion centre	2500	Negative
25	M. shawi	M4	Symptomatic	Lesion margin	30	Negative
25	M. shawi	M4	Symptomatic	Intact skin	0	Negative
25	M. shawi	M4	Symptomatic	Intact skin	0	Negative
25	M. shawi	M4	Symptomatic	Lesion margin	5	Negative
25	M. shawi	M4	Symptomatic	Lesion margin	5	Negative
25	M. shawi	M4	Symptomatic	Intact skin	0	Negative
25	M. shawi	M5	Symptomatic	Lesion margin	250	Positive
25	M. shawi	M5	Symptomatic	Lesion margin	50	Negative
25	M. shawi	M5	Symptomatic	Lesion centre	10000	Negative
25	M. shawi	M5	Symptomatic	Intact skin	0	Negative
25	M. shawi	M5	Symptomatic	Lesion margin	10	Positive
25	M. shawi	M5	Symptomatic	Intact skin	0	Negative
15	M. shawi	M1	Symptomatic	Lesion margin	100	Negative
15	M. shawi	M1	Symptomatic	Intact skin	15	Negative
15	M. shawi	M1	Symptomatic	Intact skin	0	Negative
15	M. shawi	M2	Asymptomatic	Intact skin	0	Negative
15	M. shawi	M2	Asymptomatic	Intact skin	4	Negative
15	M. shawi	M3	Asymptomatic	Intact skin	10	Negative
15	M. shawi	M3	Asymptomatic	Intact skin	0	Negative
15	M. shawi	M3	Asymptomatic	Intact skin	0	Negative
15	M. shawi	M4	Asymptomatic	Intact skin	8	Negative
15	M. shawi	M4	Asymptomatic	Intact skin	0	Negative
15	M. shawi	M4	Asymptomatic	Intact skin	6	Negative
15	M. shawi	M4	Asymptomatic	Intact skin	4	Negative
15	M. shawi	M4	Asymptomatic	Intact skin	0	Negative
15	M. shawi	M5	Asymptomatic	Intact skin	0	Negative
15	M. shawi	M5	Asymptomatic	Intact skin	0	Negative
15	M. shawi	M5	Asymptomatic	Intact skin	0	Negative
15	M. shawi	M6	Asymptomatic	Intact skin	10	ND
15	M. shawi	M6	Asymptomatic	Intact skin	0	Negative
15	M. shawi	M7	Asymptomatic	Intact skin	0	Negative
15	M. shawi	M7	Asymptomatic	Intact skin	0	ND
15	M. shawi	M8	Symptomatic	Intact skin	0	ND
15	M. shawi	M8	Symptomatic	Intact skin	0	ND
15	M. shawi	M10	Symptomatic	Intact skin	10	Negative
15	M. shawi	M10	Symptomatic	Intact skin	0	Negative
15	M. shawi	M10	Symptomatic	Intact skin	30	ND
15	M. shawi	M11	Symptomatic	Intact skin	0	Negative
15	M. shawi	M11	Symptomatic	Intact skin	0	Negative
15	M. shawi	M11	Symptomatic	Intact skin	3	Negative
15	M. shawi	M11	Symptomatic	Intact skin	0	Negative
15	M. shawi	M12	Symptomatic	Intact skin	5	Negative
15	M. shawi	M12	Symptomatic	Intact skin	0	Negative
15	M. shawi	M12	Symptomatic	Intact skin	3	Negative
15	M. shawi	M14	Symptomatic	Intact skin	3	Negative
15	M. shawi	M14	Symptomatic	Intact skin	2	Negative
15	M. shawi	M14	Symptomatic	Intact skin	2	Negative
15	M. shawi	M15	Symptomatic	Intact skin	10	Negative
15	M. shawi	M15	Symptomatic	Intact skin	0	Negative
15	M. shawi	M15	Symptomatic	Intact skin	0	Negative
15	M. shawi	M16	Asymptomatic	Intact skin	0	Negative
15	M. shawi	M16	Asymptomatic	Intact skin	0	Negative
15	M. shawi	M16	Asymptomatic	Intact skin	0	Negative
15	M. shawi	M17	Symptomatic	Intact skin	7	Negative
15	M. shawi	M17	Symptomatic	Intact skin	3	Negative
15	M. shawi	M17	Symptomatic	Intact skin	5	Negative
15	M. shawi	M18	Asymptomatic	Intact skin	0	Negative
15	M. shawi	M18	Asymptomatic	Intact skin	3	Negative
15	M. shawi	M19	Symptomatic	Lesion margin	15	Negative
15	M. shawi	M19	Symptomatic	Intact skin	6	Negative
15	M. shawi	M19	Symptomatic	Lesion margin	5	Negative
15	M. shawi	M20	Symptomatic	Intact skin	70	Negative
25	M. shawi	M1	Symptomatic	Lesion centre	10000	Negative
25	M. shawi	M1	Symptomatic	Lesion margin	100	Negative
25	M. shawi	M1	Symptomatic	Lesion margin	100	ND
25	M. shawi	M2	Symptomatic	Lesion margin	100	Negative
25	M. shawi	M2	Symptomatic	Intact skin	0	Negative
25	M. shawi	M2	Symptomatic	Intact skin	6	Negative
25	M. shawi	M3	Symptomatic	Lesion margin	50	Negative
25	M. shawi	M3	Symptomatic	Intact skin	0	Negative
25	M. shawi	M3	Symptomatic	Intact skin	0	Negative
25	M. shawi	M4	Symptomatic	Lesion margin	30	Negative
25	M. shawi	M4	Symptomatic	Lesion margin	100	Positive
25	M. shawi	M4	Symptomatic	Lesion centre	1000	Negative
25	M. shawi	M5	Symptomatic	Intact skin	2	ND
25	M. shawi	M5	Symptomatic	Intact skin	0	ND
25	M. shawi	M5	Symptomatic	Intact skin	0	ND
25	M. shawi	M6	Symptomatic	Intact skin	7	Negative
25	M. shawi	M6	Symptomatic	Intact skin	0	ND
25	M. shawi	M6	Symptomatic	Lesion centre	1000	Negative
25	M. shawi	M7	Symptomatic	Intact skin	0	Negative
25	M. shawi	M7	Symptomatic	Intact skin	10	Negative
25	M. shawi	M7	Symptomatic	Intact skin	5	ND
25	M. shawi	M8	Symptomatic	Intact skin	0	Negative
25	M. shawi	M8	Symptomatic	Lesion margin	300	Positive
25	M. shawi	M9	Symptomatic	Intact skin	5	Negative
25	M. shawi	M9	Symptomatic	Lesion margin	100	Negative
25	M. shawi	M12	Symptomatic	Intact skin	0	Negative
25	M. shawi	M12	Symptomatic	Lesion centre	10000	Negative
25	M. shawi	M12	Symptomatic	Lesion margin	100	Positive
25	M. shawi	M13	Symptomatic	Intact skin	2	Negative
25	M. shawi	M13	Symptomatic	Intact skin	0	Negative
25	M. shawi	M14	Symptomatic	Intact skin	0	Negative
25	M. shawi	M14	Symptomatic	Intact skin	0	Negative
25	M. shawi	M15	Symptomatic	Intact skin	0	Negative
25	M. shawi	M15	Symptomatic	Lesion margin	10	Negative
25	M. shawi	M15	Symptomatic	Lesion centre	3000	Negative
25	M. shawi	M16	Asymptomatic	Intact skin	0	Negative
25	M. shawi	M16	Asymptomatic	Intact skin	0	Negative
25	M. shawi	M16	Asymptomatic	Intact skin	0	Negative
25	M. shawi	M17	Symptomatic	Intact skin	5	Negative
25	M. shawi	M18	Symptomatic	Lesion margin	500	Positive
7	BALB/c mouse	1	Symptomatic	Intact skin	8	Negative
7	BALB/c mouse	2	Symptomatic	Intact skin	0	Negative
7	BALB/c mouse	2	Symptomatic	Intact skin	2	Negative
7	BALB/c mouse	2	Symptomatic	Lesion margin	10000	Negative
7	BALB/c mouse	2	Symptomatic	Lesion centre	5000	Positive
7	BALB/c mouse	2	Symptomatic	Lesion margin	10000	Negative
8	BALB/c mouse	3	Symptomatic	Lesion margin	10000	Positive
8	BALB/c mouse	3	Symptomatic	Intact skin	2	Negative
8	BALB/c mouse	3	Symptomatic	Lesion margin	2500	Positive
8	BALB/c mouse	3	Symptomatic	Intact skin	0	Negative
8	BALB/c mouse	3	Symptomatic	Intact skin	0	Negative
8	BALB/c mouse	4	Symptomatic	Intact skin	0	Negative
8	BALB/c mouse	4	Symptomatic	Intact skin	5	Negative
8	BALB/c mouse	4	Symptomatic	Lesion centre	10000	Positive
8	BALB/c mouse	4	Symptomatic	Lesion margin	20	Negative
9	BALB/c mouse	5	Symptomatic	Intact skin	0	Negative
9	BALB/c mouse	5	Symptomatic	Lesion margin	2000	Negative
9	BALB/c mouse	5	Symptomatic	Lesion centre	10000	Negative
9	BALB/c mouse	5	Symptomatic	Intact skin	0	Negative
10	BALB/c mouse	2	Symptomatic	Lesion margin	2500	Positive
10	BALB/c mouse	2	Symptomatic	Lesion margin	10000	Positive
10	BALB/c mouse	2	Symptomatic	Lesion margin	1500	Positive
10	BALB/c mouse	2	Symptomatic	Intact skin	50	Negative
10	BALB/c mouse	3	Symptomatic	Lesion margin	10000	Negative
10	BALB/c mouse	3	Symptomatic	Lesion margin	5000	Positive
10	BALB/c mouse	4	Symptomatic	Intact skin	2500	Positive
10	BALB/c mouse	4	Symptomatic	Lesion margin	10000	Positive
11	BALB/c mouse	5	Symptomatic	Intact skin	50	Negative
11	BALB/c mouse	5	Symptomatic	Intact skin	10	Negative
11	BALB/c mouse	5	Symptomatic	Lesion centre	10000	Negative
